# Supplementary material for: Exsolution of Fe-based pyramidal nanostructures from a noble metal doped perovskite matrix
Source: Nanoscale Adv. 2025 Aug 29;7(20):6426–37. doi: 10.1039/d5na00469a (PMC12424076; doi:10.1039/d5na00469a)
Supplement: NA-007-D5NA00469A-s001 [file NA-007-D5NA00469A-s001.txt]

File Name : figure s1.tif

Caption : figure s1. refinement of tetragonal (p4/mmm) lasfo. 

File Name : figure s2.tif

Caption : figure s2. eds (sem) analysis of lasfo under low voltage. (a) represents the area of scanning and (b)-(d) shows the spatial distribution of sr, fe, o and la respectively.

File Name : figure s3.tif

Caption : figure s3. sem image of post oxidation reduced lasfo.

File Name : figure s4.tif

Caption : figure s4. high-resolution core level scans of (a) la 3d and (b) c 1s. measurements were performed on lasfo as prepared, after reduction (600 °c, 2 hours) and following subsequent oxidation. core level spectra are normalised to the highest intensity in their spectrum to facilitate comparison between sample treatments.

File Name : figure s5.tif

Caption : figure s5. sem image of lsfo without ag doping.

File Name : figure s6.tif

Caption : figure s6. (a) sem image of lasfo after cyclic redox tests with inset size distribution; (b) comparative performance analysis plot for lasfo against traditional pt-based catalysts such as pt/al2o379, pt/ceo279, pt/cr1.3fe0.7o378 and pt/mnox77 in co. 
